# Supplementary material for: Heterotrophic Sulfur Oxidation of Halomonas titanicae SOB56 and Its Habitat Adaptation to the Hydrothermal Environment
Source: Front Microbiol. 2022 Jun 14;13:888833. doi: 10.3389/fmicb.2022.888833 (PMC9237845; doi:10.3389/fmicb.2022.888833)
Supplement: Supplementary Table S2 — Summary of genomic information of 228 Halomonas genomes. [file Table_2.xlsx]

## Sheet: Sheet1
Supplementary Table 2. Summary of genomic information of 228 Halomonas genomes
Organism/Name	Strain	Scaffolds	Contigs	N50	L50		Size (Mb)	GC%	Protein	rRNA	tRNA	Other RNA	Gene	Pseudogene
Halomonas huangheensis	BJGMM-B45	1	1	4757486	1		4.76	58.5	4044	12	63	4	4163	40
Halomonas huangheensis	BJGMM-B45	68	68	408687	4		4.76	58.5	4215	15	64	-	4294	-
Halomonas aestuarii	Hb3	1	1	3543891	1		3.54	67.9	3193	12	66	4	3324	49
Halomonas campaniensis	LS21	1	1	4074048	1		4.07	52.6	3576	18	60	4	3723	65
Halomonas campaniensis	SK03	51	105	103959	17		4.81	55.1	4230	3	52	2	4442	178
Halomonas campaniensis	UBA11284	107	112	63,246	20		4.16	53.0	3678	-	48		3860	182
Halomonas campaniensis	UBA10741	119	195	36628	35		3.96	52.9	3370	2	36	-	3678	308
Halomonas chromatireducens	AGD 8-3	1	1	3973651	1		3.97	62.8	3465	6	58	4	3787	254
Halomonas subglaciescola	ACAM 12	1	1	3110097	1		3.11	60.8	2766	18	63	4	2920	69
Halomonas zincidurans	B6	2	2	3546937	1		3.55	64.4	3136	6	63	4	3320	111
Halomonas xinjiangensis	TRM 0175	9	9	1036292	2		3.79	60.7	3406	-	65	-	3524	46
Halomonas anticariensis	FP35	21	45	344889	5		5.07	58.5	4723	-	60	-	4817	30
Halomonas anticariensis	DSM 16096	63	68	156492	10		5.02	58.5	4549	5	58	4	4702	86
Halomonas shengliensis	CGMCC 1.6444	24	29	338534	4		3.53	68.6	3282	10	50	24	3366	-
Halomonas halocynthiae	DSM 14573	12	19	328886	4		2.87	53.9	2607	10	50	4	2710	39
Halomonas cupida	DSM 4740	31	44	265591	7		4.96	59.6	4373	6	52	6	4437	-
Halomonas cupida	NBRC 102219	234	234	40,882	37		4.92	59.6	4303	-	58	-	4364	-
Halomonas muralis	DSM 14789	21	23	246262	5		4.14	61.9	3831	10	52	9	3902	-
Halomonas smyrnensis	AAD6	34	34	245388	6		3.56	67.9	3150	3	61	4	3290	72
Halomonas subterranea	CGMCC 1.6495	26	31	240931	5		3.73	58	3503	14	52	6	3575	-
Halomonas korlensis	CGMCC 1.6981	34	36	40376	5		4.04	62.5	3716	9	59	15	3799	-
Halomonas lutea	DSM 23508	42	49	236220	8		4.53	59.1	4049	10	61	4	4261	137
Halomonas jeotgali	Hwa	26	26	236076	4		2.85	62.9	2487	13	58	4	2611	49
Halomonas pantelleriensis	AAP	40	57	229819	7		4.4	63.7	4051	9	53	8	4121	-
Halomonas ilicicola	DSM 19980	40	52	190684	7		3.96	63.1	3666	13	56	9	3744	-
Halomonas taeanensis	BH539	31	37	186599	6		3.76	62.3	3429	8	53	7	3497	-
Halomonas taeanensis	USBA-857	30	35	258271	6		3.74	62.4	3364	4	58	6	3432	-
Halomonas gudaonensis	CGMCC 1.6133	44	48	169689	9		4.17	64.9	3885	9	54	7	3955	-
Halomonas gudaonensis	SBS 10	31	31	49763	12		1.53	63.6	829	3	18	2	1809	957
Halomonas daqiaonensis	CGMCC 1.9150	46	49	123929	10		3.72	64	3431	14	56	16	3517	-
Halomonas halodenitrificans	DSM 735	52	55	111244	9		3.46	64	3075	4	52	4	3210	75
Halomonas boliviensis	LC1	21	103	88898	15		4.14	54.7	3644	4	60	4	3812	100
Halomonas boliviensis	LC1	48	48	298830	6		4.13	54.7	3707	10	58	4	3832	53
Halomonas saccharevitans	CGMCC 1.6493	90	94	78037	17		3.68	67	3442	11	57	13	3523	-
Halomonas elongata	HEK1		2	2341424	1		4.06	63.5	4642	12	71	1	4726	-
Halomonas elongata	DSM 2581	1	1	4061825	1		4.06	63.6	3707	12	67	4	3813	23
Halomonas elongata	MH25661	117	117	82628	16		3.55	64.3	3231	9	60	4	3344	40
Halomonas utahensis	P-halo	13	20	386632	3		3.52	61.8	3232	6	47	5	3327	37
Halomonas desiderata	SP1	194	194	61495	27		4.72	64.7	4296	3	51	4	4428	74
Halomonas salina	B6	11	197	51235	24		4.1	65.5	3594	15	65	4	3886	208
Halomonas salina	CIFRI 1	86	86	68789	14		3.36	68	2897		60		2963	2
Halomonas salina	UBA1004	160	333	28,964	50		4.81	63.5	-	-	-	-	-	-
Halomonas salina	UBA6591	400	616	10600	121		4.28	63.5	-	-	-	-	-	-
Halomonas olivaria	TYRC17	1	1	4998083	1		5	55.3	7375	18	59	1	7453	-
Halomonas sulfidaeris	ATCC BAA-803	1	1	4480770	1	Chr	4.21	53.8	6703	18	61	1	6783	-
						Plsm	0.27	53.4	412	-	-	-	412	-
Halomonas sulfidaeris	SST4	49	49	242485	5		4.25	53.8	3767	13	52	4	4006	170
Halomonas axialensis	Althf1	1	1	3619799	1		3.62	56.8	5503	18	62	1	5584
Halomonas axialensis	ACH-L-8	169	169	70749	17		3.62	56.8	3300	7	50	4	3537	176
Halomonas titanicae	ANRCS81	1	1	5327410	1		5.33	54.6	4684	18	61	4	4859
Halomonas titanicae	BH1	48	48	348871	5		5.34	54.6	2874	3	31	-	2918	-
Halomonas titanicae	SM1922	35	36	807705	3		5.07	54.9	4588	5	58	5	4742	86
Halomonas titanicae	UBA1129	57	98	128332	15		5.22	54.7	-	-	-	-	-	-
Halomonas sp. R57-5	R57-5	1	1	5031573	1		5.03	54.9	4443	18	60	4	4595	70
Halomonas sp. Y2R2	Y2R2	1	1	4895267	1		4.9	57	4130	15	64	4	4272	59
Halomonas sp. 'Soap Lake #7'	Soap Lake #7	1	1	4803686	1		4.8	52.7	4161	18	60	5	4326	82
Halomonas sp. 'Soap Lake #6'	Soap Lake #6	1	1	4803686	1		4.8	52.7	4186	18	60	5	4346	77
Halomonas sp. KO116	KO116	1	1	5168360	1	Chr	4.65	54.3	4061	18	61	4	4312	168
						Plsm	0.31	54.8	293	-	-	-	336	43
						Plsm	0.21	51.1	208	-	1	-	211	2
Halomonas sp. SF2003	SF2003	1	1	4358421	1		4.36	62.5	3410	21	72	4	3601	94
Halomonas sp. AM6	AM6	1	1	4229996	1		4.23	62.4	3388	21	72	4	3544	59
Halomonas sp. GT	GT	1	1	4158464	1		4.16	52.1	3645	18	60	4	3757	30
Halomonas sp. 1513	1513	1	1	4129523	1		4.13	65.3	3675	12	66	4	3802	45
Halomonas sp. THAF5a	THAF5a	1	1	3806748	1		3.81	68.4	3364	12	66	4	3480	34
Halomonas sp. THAF12	THAF12	4	4	3799380	1	Chr	3.8	67.9	3400	18	75	4	3544	47
						Plsm	0.17	61.3	187	-	-	-	195	8
						Plsm	0.05	59.5	40	-	-	-	48	8
						Plsm	0.02	65.9	30	-	-	-	30	-
Halomonas sp. GFAJ-1	GFAJ-1	1	1	3650492	1		3.65	53.9	3183	18	68	4	3331	58
Halomonas sp. GFAJ-1	GFAJ-1	101	101	102094	12		3.62	53.9	3160	11	58	1	3318	88
Halomonas sp. PA16-9	PA16-9	3	3	3515197	1	Chr	3.52	54.5	2367	12	36	4	3286	867
						Plsm	1.83	55	1165	6	24	-	1683	488
						Plsm	0.17	60.8	182	-	-	-	199	17
Halomonas sp. hl-4	HL-4	1	1	4238582	1		4.24	55.8	3815	18	61	4	3965	67
Halomonas sp. HL-93	HL-93	1	1	4144442	1		4.14	55.9	3726	18	60	4	3864	56
Halomonas sp. JS92-SW72	JS92-SW72	1	1	4062769	1		4.06	67.9	3655	3	66	5	3859	130
Halomonas sp. N3-2A	N3-2A	1	10	1350929	2		4.72	52.9	4195	8	58	5	4387	121
Halomonas sp. A3H3	A3H3	33	131	98928	18	Chr	5.49	54.6	4816	2	48	4	5086	216
						Plsm	0.16	61.9	182	-	-	-	188	6
Halomonas sp. TG39a	TG39a	2	2	4011492	1		4.98	55	4401	20	60	4	4572	87
Halomonas sp. JB37	JB37	2	2	3797063	1		3.81	53.9	3380	18	59	4	3540	79
Halomonas sp. es.049	ES.049	2	2	3766087	1		3.87	54.7	3325	20	63	36	3513	72
Halomonas sp. QHL1	QHL1	5	21	905035	2		4.16	54.6	3631	21	64	4	3776	56
Halomonas sp. GDM18	GDM18	68	84	887569	2		4.29	62.5	3499	13	71	4	3634	47
Halomonas sp. WN018	WN018	34	34	761874	3		4.05	52.5	3587	18	58	4	3724	57
Halomonas sp. Marseille-P2426	Marseille-P2426	23	28	638041	3		3.44	58.3	3069	8	56	4	3246	109
Halomonas sp. L5	L5	10	10	615200	3		4.35	63.5	3987	4	57	4	4106	54
Halomonas sp. WRN001	WRN001	33	33	588614	4		5.48	63.8	4940	10	65	4	5116	97
Halomonas sp. YLB-10	YLB-10	24	24	485124	4		5.02	64	4190	9	59	4	4354	92
Halomonas sp. KHS3	KHS3	24	26	450680	4		5.18	54.7	4493	8	60	1	4751	189
Halomonas sp. KCTC 52281	KCTC 52281	47	48	446414	3		4.36	66.6	3908	7	63	4	4067	85
Halomonas sp. RC	RC	12	14	421827	3		4.04	54.9	3684	9	53	4	3840	90
Halomonas sp. PC	PC	24	24	390734	4		3.91	55	3556	16	57	4	3682	49
Halomonas sp. MC	MC	15	15	373995	4		3.8	55	3427	9	53	4	3547	54
Halomonas sp. BL6	BL6	12	16	367737	4		3.72	58.3	3371	7	56	4	3457	19
Halomonas sp. SYSU XM8	SYSU XM8	65	65	336013	5		4.8	64.1	4088	61	4229	72	-	-
Halomonas sp. ALS9	ALS9	233	233	315641	5		4.7	54.5	4144	10	55	4	4409	196
Halomonas sp. HL-48	HL-48	1	20	299,221	4		3.72	59	3295	14	52	4	3420	55
Halomonas sp. NBT06E8	NBT06E8	46	59	294714	5		3.92	57.9	3532	5	64	4	3662	57
Halomonas sp. JCM 18142	JCM 18142	29	36	293009	5		4.03	54.4	3642	6	45	4	3794	97
Halomonas sp. 19A_GOM-1509m	19A_GOM-1509m	35	40	286226	6		5.36	54.5	4802	6	52	4	4966	102
Halomonas sp. Choline-3u-9	Choline-3u-9	60	60	277009	6		5.28	54.6	4740	58	-	-	4915	111
Halomonas sp. MG34	MG34	977	977	274546	7		7.74	50.2	7384	21	97	-	7646	262
Halomonas sp. C22	C22	26	30	268170	4		3.93	60.2	3582	10	56	5	3702	49
Halomonas sp. 23_GOM-1509m	23_GOM-1509m	34	42	259551	8		5.37	54.5	4799	7	55	4	4967	102
Halomonas sp. BN3-1	BN3-1	73	76	238593	7		5.13	63.9	4274	16	64	4	4474	116
Halomonas sp. ATBC28	ATBC28	238	238	230275	10		5.47	54.6	5000	19	62	4	5241	156
Halomonas sp. ND22Bw	ND22Bw	1971	1971	230139	6		4.18	67.5	4860	25	57	5	5040	93
Halomonas sp. PYC7W	PYC7W	56	57	207845	7		4.79	62.9	4297	7	60	4	4445	77
Halomonas sp. CSM-2	CSM-2	55	555	190775	9		4.13	56.9	3664	15	59	5	3869	126
Halomonas sp. JB380	JB380	65	65	172322	7		3.98	53.8	3788	50	-	-	3841	-
Halomonas sp. LBP4	LBP4	60	108	162422	9		4.76	65.6	4217	5	59	4	4411	126
Halomonas sp. SL1	SL1	41	45	162385	7		3.65	67.6	3274	6	58	4	3375	33
Halomonas sp. DSM 26667	DSM 26667	61	65	142837	13		5.47	54.7	5049	12	52	33	5146	-
Halomonas sp. TBZ202	TBZ202	208	225	139485	9		4.58	67.3	4148	69	-	-	4284	59
Halomonas sp. G11	G11	44	45	133753	9		3.96	57.8	3537	7	58	4	3662	56
Halomonas sp. 204	204	923	923	129466	9		3.68	63.2	3673	62	-	-	3793	44
Halomonas sp. A11-A	A11-A	63	66	125595	8		3.33	67.6	3116	7	59	14	3196	-
Halomonas sp. TBZ3	TBZ3	122	122	122863	12		4.03	66.9	3624	64	-	-	3804	109
Halomonas sp. MES3-P3E	MES3-P3E	193	193	117862	13		4.49	54.6	4121	9	58	4	4301	109
Halomonas sp. HAL1	HAL1		102	102049	14		4.35	54.1	4144	11	57	-	4212	-
Halomonas sp. KX33721	KX33721	108	108	97373	13		3.51	56.7	2954	37	56	4	3412	361
Halomonas sp. DQ26W	DQ26W	73	78	93321	13		3.61	62.2	3206	5	56	4	3390	119
Halomonas sp. TD01	TD01	25	116	88,967	16		4.05	52.6	3827	4	58	-	3889	-
Halomonas sp. 141	141	183	183	77170	15		3.65	60.1	3365	5	63	4	3583	146
Halomonas sp. 15WGF	15WGF	228	237	63772	20		3.65	56.7	3343	21	59	5	3634	206
Halomonas sp. PR-M31	PR-M31	100	100	62574	21		3.8	57.5	3165	46	-	-	3596	378
Halomonas sp. KM-1	KM-1	173	173	60694	27		4.99	64.1	4449	57	-	-	4653	140
Halomonas sp. TQ8S	TQ8S	178	183	57322	22		4.47	57.2	4021	8	57	4	4277	187
Halomonas sp. S2151	S2151	204	204	51101	29		5.21	63.9	4022	58	-	-	4627	542
Halomonas sp. PBN3	PBN3	228	228	46654	21		3.67	67.6	3418	63	-	-	3485	1
Halomonas sp. HG01	HG01	41	175	44162	27		3.66	67.8	3247	4	62	5	3453	135
Halomonas sp. BC1	BC1	20	227	29650	38		3.89	57.1	3326	59	-	-	3635	244
Halomonas sp. BC2	BC2	29	276	20558	49		3.61	56.7	3057	1	58	4	3409	289
Halomonas sp. BC04	BC04	433	433	16,077	105		5.92	62.5	6277	9	73	1	6545	185
Halomonas sp.	NORP57	67	67	172231	10		5.32	54.6	4566	6	61	6	4935	296
Halomonas sp. UBA3173	UBA3173	46	75	151090	11		4.91	54.4	-	-	-	-	-	-
Halomonas sp. SUBG004	SUBG004	1982	1982	149897	8		4.9	57.4	2029	44	93	1	4880	2713
Halomonas sp. HL-48	HL-48	34	36	149090	7		3.55	59.3	3249	1	56	5	3311
Halomonas sp. UBA3074	UBA3074	49	57	137109	11		4.12	54.9	-	-	-	-	-	-
Halomonas sp.	UBA11308	45	51	123536	9		3.65	54.2	3273	2	43	-	3394	121
Halomonas sp.	UBA12522	60	74	86,787	14		3.35	54.7	2987	4	52	-	3121	134
Halomonas sp. 54_146	54_146	90	90	81585	15		3.56	54.8	3302				3302
Halomonas sp.	UBA10708	72	83	65501	15		3.3	53.1	2920	1	37	-	3049	129
Halomonas sp.	NORP102	80	80	63970	12		2.88	56.2	2592	1	45	5	2758	115
Halomonas sp. JCM 19031	JCM 19031	158	158	53744	21		3.47	56.7	-	-	-	-	-	-
Halomonas sp. JCM 19032	JCM 19032	145	145	53511	20		3.48	56.8	-	-	-	-	-	-
Halomonas sp.	EAC678	60	60	31097	18		1.47	56.6	1347	2	33	-	1439	92
Halomonas sp.	EAC44	91	91	29402	23		2.19	58.7	2024	3	41	-	2115	91
Halomonas sp.	SAT64	147	147	28,837	45		3.8	63.7	3274	34	-	-	3371	97
Halomonas sp.	LCM1.Bin22	255	255	28369	43		4.05	53.9	3699	2	45	3	3783	34
Halomonas sp.	SL48-SHIP-3	149	205	27640	34		2.58	56.7	2368	53	2446	20	-	-
Halomonas sp.	EAC18	113	113	23124	33		2.04	54.9	1842	2	19	-	1959	117
Halomonas sp. HL-93	HL-93	257	260	21780	50		3.53	56.4	3403	3	59	4	3469
uncultured Halomonas sp.	UMGS1196	259	259	21625	58		3.94	66	-	-	-	-	-	-
Halomonas sp.	SAT58	112	112	21349	39		2.25	58.1	2061	3	14	-	2151	90
Halomonas sp.	NP1	127	127	21148	35		2.3	56.5	2126	1	33	-	2276	150
Halomonas sp.	B1Sed10_76R1	302	302	14708	64		3.07	66.2	-	-	-	-	-	-
Halomonas sp.	T1Sed10_69	335	335	12821	71		3.11	65.8	-	-	-	-	-	-
Halomonas sp.	B1Sed10_137	336	336	12064	70		2.87	67.5	-	-	-	-	-	-
Halomonas sp.	CPC22	164	164	11766	47		1.81	56.1	1747	5	25	-	1879	132
Halomonas sp.	ARS26	146	146	11,239	46		1.63	55.5	1563	1	24	-	1669	106
Halomonas sp.	CSSed162cmB_393	335	335	9613	88		2.51	66.2	-	-	-	-	-	-
Halomonas sp.	UBA9694	251	740	7,764	117		3.2	54.9	3259	41	-	-	3412	153
Halomonas sp. UBA3980	UBA3980	237	798	7691	109		3.09	55.1	-	-	-	-	-	-
Halomonas sp.	CSBr16_22	304	304	7,587	82		2.02	54	-	-	-	-	-	-
Halomonas sp.	CSSed162cmA_266	529	529	7334	146		3.31	63.8	-	-	-	-	-	-
Halomonas sp.	CSSed162cmB_180	572	572	6941	151		3.52	63.7	-	-	-	-	-	-
Halomonas sp.	CSSed10_128	439	439	6857	122		2.63	65.2	-	-	-	-	-	-
Halomonas sp.	CSSed162cmA_530	346	346	6,682	97		2.03	53.6	-	-	-	-	-	-
Halomonas sp.	Gammapro12	551	551	6572	150		3.22	0	-	-	-	-	-	-
Halomonas sp.	CSSed165cm_490	355	355	6267	106		2.03	66.5	-	-	-	-	-	-
Halomonas sp.	CSSed165cm_193	482	482	5875	151		2.56	58.9	-	-	-	-	-	-
Halomonas sp.	CSSed162cmA_163	386	386	5,668	121		2.01	66.5	-	-	-	-	-	-
Halomonas sp.	UBA10371	292	983	5099	158		2.89	54.8	2994	33	-	-	3246	252
Halomonas sp.	CSBr16_25	317	317	4,851	100		1.54	67.7	-	-	-	-	-	-
Halomonas sp.	UBA11594	379	586	4664	130		2.1	54.7	2279	24	-	-	2379	100
Halomonas sp.	UBA10382	283	1054	4563	171		2.72	56.2	3064	36	-	-	3200	136
Halomonas sp.	UBA8715	341	1024	4265	171		2.65	53.9	2958	1	30	-	3108	150
Halomonas sp.	UBA9176	321	1068	4093	155		2.61	53.1	2903	35	-	-	3051	148
Halomonas sp.	UBA9689	367	1064	4,020	179		2.57	53.6	2957	28	-	-	3100	143
Halomonas sp.	T3Sed10_119	505	505	3,963	183		2.01	65.9	-	-	-	-	-	-
Halomonas sp.	UBA8247	324	1336	3,569	196		2.84	53.8	2984	34	-	-	3328	344
Halomonas sp.	UBA10374	338	1616	3285	287		3.11	53.5	3562	25	-	-	3833	271
Halomonas sp.	UBA8235	274	1225	3,003	171		2.26	52.5	2628	32	-	-	2842	214
Halomonas sp.	UBA9034	252	1770	2960	229		3.22	51	3603	52	-	-	4067	464
Halomonas sp.	UBA9885	447	1469	2,539	313		2.51	55.6	2910	10	-	-	3157	247
Halomonas venusta	MA-ZP17-13	1	1	4446698	1		4.45	52.8	3899	18	60	4	4075	94
Halomonas venusta	NBRC 102221	67	67	253644	7		4.27	52.6	3876	50	-	-	3930	-
Halomonas beimenensis	NTU-111	1	1	4053030	1		4.05	68.4	3641	15	71	4	3787	56
Halomonas alkaliphila	X3	1	1	4029514	1		4.03	52.7	3541	18	60	4	3705	82
Halomonas hydrothermalis	Y2	1	1	3933432	1		3.93	60.2	3528	18	61	4	3647	36
Halomonas hydrothermalis	MTCC 5445	35	35	283157	6		3.84	60.3	3332	4	55	1	3501	109
Halomonas meridiana	ACAM 246	2	2	3685191	1		3.86	57	3572	18	61	85	3862	126
Halomonas meridiana	NBRC 15608	199	199	44,820	22		3.62	56.8	3442	51	-	-	3494	-
Halomonas meridiana	ACAM 255	2	2	3,685,198	1		3.86	57	3577	18	61	84	3870	130
Halomonas meridiana	ACAM 239	2	2	3,685,191	1		3.85	57	3580	18	61	85	3860	116
Halomonas meridiana	R1t3	130	130	64722	15		3.47	56.7	3082	6	60	1	3299	150
Halomonas ventosae	NRS2HaP1	4	4	5030541	1	Chr	5.03	54.9	4444	18	60	4	4596	70
						Plsm	0.12	55.8	111	-	-	-	121	10
						Plsm	0.21	51.1	207	-	1	-	210	2
						Plsm	0.02	42.9	12	-	-	-	16	4
Halomonas ventosae	CECT 5797	49	53	157,920	9		4.02	67.4	3692	8	58	5	3766	-
Halomonas ventosae	USBA 854	35	39	172,223	7		3.65	68.1	3400	9	54	8	3471	-
Halomonas ventosae	1_TX	64	68	127964	9		3.24	64.2	3012	56	-	-	3099	-
Halomonas denitrificans	DSM 18045	13	13	710,240	2		3.76	68.8	3344	7	60	4	3461	46
Halomonas urumqiensis	BZ-SZ-XJ27T	20	22	561230	2		3.98	62.6	3483	6	55	4	3589	41
Halomonas urumqiensis	BZ-SZ-XJ27T	33	41	201200	7		3.99	62.6	3500	4	50	4	3596	38
Halomonas niordiana	ATF 5.4	186	186	483453	3		3.68	60.8	3231	60	-	-	3444	144
Halomonas litopenaei	SYSU ZJ2214	57	57	420,424	4		4.82	64.1	4103	5	71	4	4259	76
Halomonas zhanjiangensis	DSM 21076	16	18	383086	4		4.06	54.5	3596	11	57	4	3704	36
Halomonas songnenensis	CGMCC 1.12152	34	34	302546	4		3.69	59.1	3338	8	56	6	3408	-
Halomonas caseinilytica	DSM 18067	25	25	293,132	4		3.48	63.6	3209	5	59	4	3306	29
Halomonas caseinilytica	ALO Sharm	23	27	278799	5		3.48	63.6	3247	5	55	6	3313	-
Halomonas caseinilytica	JCM 14802	38	38	241229	6		3.57	63.4	3295	5	61	4	3405	40
Halomonas caseinilytica	CGMCC 1.6773	28	30	236911	6		3.57	63.4	3362	7	54	7	3430	-
Halomonas caseinilytica	K4	35	35	272670	4		3.46	63.5	3146	5	59	4	3284	70
Halomonas caseinilytica	WD26	63	63	108639	11		3.46	63.5	-	-	-	-	-	-
Halomonas arcis	CGMCC 1.6494	38	39	266,126	7		4.14	55.9	3846	12	54	13	3925	-
Halomonas saliphila	LCB169	48	48	245165	7		4.34	64.1	3913	5	58	4	4047	68
Halomonas alkaliantarctica	CRSS	50	57	212364	7		5.03	54.8	4643	9	56	7	4717	-
Halomonas alkaliantarctica	FS-N4	20	24	660,727	3		3.8	51.9	3347	7	59	4	3460	43
Halomonas xianhensis	CGMCC 1.6848	45	50	211815	7		4.36	61.3	4051	9	54	8	4122	-
Halomonas xianhensis	6_TX	50	55	255662	7		4.62	60.9	4364	63	-	-	4451	-
Halomonas andesensis	DSM 19434	34	37	208208	8		3.91	52	3393	8	50	4	3548	93
Halomonas borealis	ATF 5.2	158	158	202562	5		3.24	66.1	2908	65	-	-	3113	129
Halomonas nitroreducens	11S	49	49	186,368	8		4.35	67.5	3947	7	59	4	4084	67
Halomonas heilongjiangensis	9-2	60	63	185,736	9		4.99	66.1	4446	9	76	4	4613	78
Halomonas heilongjiangensis	DSM 26881	105	113	6293	22		4.82	66.7	4337	6	53	4	4482	82
Halomonas nigrificans	MBT G8648	84	93	184686	9		4.93	52.8	4377	57	-	-	4518	77
Halomonas daqingensis	CGMCC 1.6443	56	60	134,617	11		4.74	64.8	4368	4	56	47	4475	-
Halomonas stevensii	S18214	53	53	131909	10		3.69	60.2	3289	16	56	4	3495	130
Halomonas endophytica	MC28	50	60	123029	13		4.98	62.1	4437	4	52	4	4631	134
Halomonas lionensis	RHS90	100	100	110010	12		3.65	55.9	2322	2	45	3	3538	1166
Halomonas halmophila	NBRC 15537	90	90	91,458	11		3.25	63.7	2875	46	-	-	2923	-
Halomonas pacifica	NBRC 102220	115	115	75711	17		3.85	67.2	3562	53	-	-	3619	-
Halomonas halophila	NBRC 102604	89	89	65,533	15		3.51	68.1	3240	50	-	-	3293	-
Halomonas aquamarina	558	125	131	49,735	25		3.5	56.7	3368	8	50	44	3470	-
Halomonas alkaliphila	LS44	1	1	4029514	1		4.03	52.7	3541	18	60	4	3705	82
Note: Data were collected from NCBI in December 2019
