# Supplementary material for: Heterotrophic Sulfur Oxidation of Halomonas titanicae SOB56 and Its Habitat Adaptation to the Hydrothermal Environment
Source: Front Microbiol. 2022 Jun 14;13:888833. doi: 10.3389/fmicb.2022.888833 (PMC9237845; doi:10.3389/fmicb.2022.888833)
Supplement: Supplementary Table S3 — Summary of genomic information of 14 Halomonas genomes. [file Table_3.xlsx]

## Sheet: Sheet1
Supplementary Table 3. Summary of genomic information of 14 Halomonas genomes
	Contigs	Total length (bp)	GC content (%)	Genes (total)	CDSs (total)	rRNA genes	tRNA genes	Isolation environment	Accession numbers
Halomonas titanicae SOB56	1	5279693	54.6	4853	4771	18	60	The sediment from Tangyin hydrothermal vent in the Okinawa Trough	CP059082
Halomonas campaniensis LS21	1	4074048	52.6	3715	3633	18	60	Dabancheng salt lake in Xinjiang, China.	CP007757
Halomonas hydrothermalis Y2	1	3933432	60.2	3651	3568	18	61	Na+-rich pulp mill wastewater	CP023656
Halomonas chromatireducens AGD 8-3	1	3973651	62.8	3769	3701	6	58	Soda solonchak from the Kulunda steppe (Altai krai, Russia)	CP014226
Halomonas aestuarii Hb3	1	3543891	67.9	3331	3249	12	66	Tidal flat in Jeollabuk-do Gunsan, Republic of Korea	CP018139
Halomonas beimenensis NTU-111	1	4053030	68.4	3787	3691	15	70	Brine samples from the Beimen saltern in southern Taiwan	CP021435
Halomonas elongata DSM 2581	1	4061825	63.6	3800	3717	12	67	Saltern, Bonaire, the Netherlands Antilles	FN869568
Halomonas huangheensis BJGMM-B45	1	4757486	58.5	4161	4082	12	63	Saline-alkali soil collected from Shandong Province, China	CP013106
Halomonas alkalitolerans sp.1513	1	4129523	65.3	3802	3720	12	66	NG	CP019326
Halomonas zhaodongensis sp.GT	1	4158464	52.1	3757	3675	18	60	Textile industrial wastewater in China	CP020562
Halomonas nigrificans sp. Soap Lake #7	1	4803686	52.7	4326	4243	18	60	USA: Washington Shore Line Sediment	CP019915
Halomonas laciei sp. KO116		5168360	54.2	4839	4755	18	61	Nile Delta Mediterranean Sea surface water	CP011052
Halomonas lutescens sp. GFAJ-1	1	3650492	53.9	3321	3231	18	68	Mono Lake	CP016490
Halomonas titanicae ANRCS81	1	5327410	54.6	4875	4792	18	61	Wilhelmina Bay	CP039374
Halomonas ventosae sp. R57-5	1	5031573	54.9	4601	4529	18	60	Red sea squirt Halocynthia papillosa collected from the Barents Sea	LN813019
Note: NG, not given.
